# Supplementary material for: Levofloxacin induces differential effects in the transcriptome between the gut, peripheral and axial joints in the Spondyloarthritis DBA/1 mice: Improvement of intestinal dysbiosis and the overall inflammatory process
Source: PLoS One. 2023 Feb 2;18(2):e0281265. doi: 10.1371/journal.pone.0281265 (PMC9894406; doi:10.1371/journal.pone.0281265)
Supplement: S1 Table — Statistical information obtained in the analysis of the microbiota through sequencing. (XLSX) [file pone.0281265.s002.xlsx]

## Sheet: post hoc
Mann-Whitney/Kruskal-Wallis				Zero-inflated Gaussian fit				EdgeR
Taxa	Pvalues	FDR		Taxa	Pvalues	FDR		Taxa	log2FC	logCPM	Pvalues	FDR
g__Anaerotruncus	0.0021645	0.0083353		g__Anaerotruncus	6.9278e-07	2.4085e-05		g__Muribaculum	-10.063	14.564	8.1865e-19	3.6839e-17
g__Butyricicoccus	0.0021645	0.0083353		L5f__Prevotellaceae	1.0705e-06	2.4085e-05		g__Odoribacter	6.4734	11.702	3.1926e-17	7.1834e-16
g__Incertae_Sedis	0.0021645	0.0083353		g__Odoribacter	2.6428e-06	3.9642e-05		g__Rikenellaceae_RC9_gut_group	6.297	11.536	4.261e-12	5.1998e-11
g__Muribaculaceae	0.0021645	0.0083353		g__UCG_009	4.0051e-06	4.5058e-05		L5f__Prevotellaceae	8.2143	13.42	4.622e-12	5.1998e-11
g__Clostridia_vadinBB60_group	0.0027784	0.0083353		g__Lachnospiraceae_NK4A136_group	1.392e-05	0.00012293		g__Muribaculaceae	-6.5939	18.07	3.3307e-11	2.9976e-10
g__Desulfovibrio	0.0027784	0.0083353		g__Blautia	1.6391e-05	0.00012293		g__Enterorhabdus	-6.3864	8.801	1.1206e-10	8.4042e-10
g__Lachnospiraceae_NK4A136_group	0.0027784	0.0083353		L5L4o__Oscillospirales	2.0362e-05	0.00012447		g__Incertae_Sedis	-5.1845	12.799	1.4109e-10	9.0698e-10
g__Odoribacter	0.0027784	0.0083353		g__Incertae_Sedis	2.4866e-05	0.00012447		g__Clostridia_vadinBB60_group	6.5758	11.806	2.2985e-10	1.2929e-09
g__Rikenella	0.0027784	0.0083353		g__Rikenella	2.4894e-05	0.00012447		g__Bacteroides	5.9425	11.199	2.2483e-08	1.1242e-07
g__Rikenellaceae_RC9_gut_group	0.0027784	0.0083353		g__Muribaculum	3.0995e-05	0.00013948		g__Vibrio	-3.4305	7.9312	3.9799e-08	1.791e-07
g__Streptococcus	0.0027784	0.0083353		g__Bacteroides	3.6875e-05	0.00015085		g__Lachnospiraceae_NK4A136_group	5.1364	10.428	1.392e-07	5.6944e-07
g__UCG_009	0.0027784	0.0083353		g__Streptococcus	6.113e-05	0.00021572		g__Blautia	4.3305	10.798	3.0167e-06	1.1239e-05
L5f__Rikenellaceae	0.0027784	0.0083353		g__Prevotellaceae_UCG_001	6.2823e-05	0.00021572		L5f__Rikenellaceae	3.8087	9.2391	3.2469e-06	1.1239e-05
L5L4L3c__Clostridia	0.0027784	0.0083353		g__Clostridia_vadinBB60_group	6.8297e-05	0.00021572		L5f__Oscillospiraceae	-3.5519	16.183	3.8128e-06	1.2255e-05
L5L4o__Oscillospirales	0.0027784	0.0083353		L5f__Rikenellaceae	7.1906e-05	0.00021572		g__Angelakisella	-3.5824	12.33	5.6636e-06	1.6991e-05
g__Blautia	0.0036645	0.010307		g__Desulfovibrio	0.00013403	0.00037696		g__Rikenella	3.6499	9.0999	1.0283e-05	2.8921e-05
g__Muribaculum	0.0043369	0.010842		g__Rikenellaceae_RC9_gut_group	0.00020426	0.00054068		g__Pseudoalteromonas	-3.0224	8.1096	3.154e-05	8.3489e-05
L5f__Ruminococcaceae	0.0043369	0.010842		g__Parabacteroides	0.00035107	0.00082899		L5L4L3c__Bacteroidia	4.3691	9.7395	7.8696e-05	0.00019674
g__Bacteroides	0.0096217	0.018041		L5L4L3c__Bacteroidia	0.0003533	0.00082899		L5f__Desulfovibrionaceae	-3.3748	14.727	0.00015621	0.00036996
g__Enterorhabdus	0.0096217	0.018041		g__Butyricicoccus	0.00036844	0.00082899		g__Alistipes	-2.5476	16.102	0.00040045	0.00089485
g__Parabacteroides	0.0096217	0.018041		L5L4L3c__Clostridia	0.00056686	0.0011642		L5L4o__Oscillospirales	2.7462	8.3696	0.0004213	0.00089485
g__Prevotellaceae_UCG_001	0.0096217	0.018041		L5f__Erysipelotrichaceae	0.00056915	0.0011642		g__UCG_009	2.6974	8.3346	0.00043748	0.00089485
L5f__Prevotellaceae	0.0096217	0.018041		g__UCG_010	0.000803	0.0015711		g__Helicobacter	-2.7575	15.474	0.00046609	0.00091191
L5L4L3c__Bacteroidia	0.0096217	0.018041		L5f__Anaerovoracaceae	0.00099382	0.0018436		L5L4L3c__Clostridia	2.5035	8.1776	0.0006871	0.0012883
g__Candidatus_Saccharimonas	0.028441	0.044132		g__Enterorhabdus	0.0010242	0.0018436		g__A2	-3.2427	13.352	0.00092953	0.0016699
g__Klebsiella	0.028441	0.044132		g__Candidatus_Saccharimonas	0.0032205	0.005574		g__ASF356	-2.1899	11.884	0.00096482	0.0016699
g__UCG_010	0.028441	0.044132		L5f__Oscillospiraceae	0.0038028	0.0063381		g__Desulfovibrio	3.3413	8.8232	0.0012354	0.002059
L5f__Anaerovoracaceae	0.028441	0.044132		g__Muribaculaceae	0.0056544	0.0090875		g__Mucispirillum	-2.3706	13.753	0.0014275	0.002278
L5f__Erysipelotrichaceae	0.028441	0.044132						L5f__Peptococcaceae	-2.4496	10.005	0.0014681	0.002278
								g__Prevotellaceae_UCG_001	2.4571	8.1455	0.0016182	0.0024273
								g__Klebsiella	3.6844	9.1504	0.0027604	0.0040071
								g__Colidextribacter	-2.0102	12.814	0.003296	0.004635
								g__Streptococcus	1.8319	7.7141	0.0037294	0.0050855
								g__Ruminococcaceae	-2.6283	9.7396	0.0038464	0.0050908
								L5f__Lachnospiraceae	-2.3672	19.717	0.0052536	0.0067547
								g__Parabacteroides	2.036	7.8339	0.0077346	0.0096683
								g__Lachnospiraceae_UCG_001	-3.2369	17.406	0.0096363	0.01172
								g__Lactobacillus	-1.5807	14.548	0.04018	0.047582
