# Supplementary material for: Levofloxacin induces differential effects in the transcriptome between the gut, peripheral and axial joints in the Spondyloarthritis DBA/1 mice: Improvement of intestinal dysbiosis and the overall inflammatory process
Source: PLoS One. 2023 Feb 2;18(2):e0281265. doi: 10.1371/journal.pone.0281265 (PMC9894406; doi:10.1371/journal.pone.0281265)
Supplement: S2 Table — Statistical information obtained in the analysis of the microbiota through sequencing. (XLSX) [file pone.0281265.s003.xlsx]

## Sheet: venn diagram
	1 element included exclusively in "Mann-Whitney/Kruskal-Wallis":
	L5f__Ruminococcaceae
	6 common elements in "Mann-Whitney/Kruskal-Wallis" and "Zero-inflated Gaussian fit":
	g__Anaerotruncus
	g__Butyricicoccus
	g__Candidatus_Saccharimonas
	g__UCG_010
	L5f__Anaerovoracaceae
	L5f__Erysipelotrichaceae
	0 elements included exclusively in "Zero-inflated Gaussian fit":
	1 common element in "Mann-Whitney/Kruskal-Wallis" and "EdgeR":
	g__Klebsiella
	21 common elements in "Mann-Whitney/Kruskal-Wallis", "Zero-inflated Gaussian fit" and "EdgeR":
	g__Incertae_Sedis
	g__Muribaculaceae
	g__Clostridia_vadinBB60_group
	g__Desulfovibrio
	g__Lachnospiraceae_NK4A136_group
	g__Odoribacter
	g__Rikenella
	g__Rikenellaceae_RC9_gut_group
	g__Streptococcus
	g__UCG_009
	L5f__Rikenellaceae
	L5L4L3c__Clostridia
	L5L4o__Oscillospirales
	g__Blautia
	g__Muribaculum
	g__Bacteroides
	g__Enterorhabdus
	g__Parabacteroides
	g__Prevotellaceae_UCG_001
	L5f__Prevotellaceae
	L5L4L3c__Bacteroidia
	1 common element in "Zero-inflated Gaussian fit" and "EdgeR":
	L5f__Oscillospiraceae
	15 elements included exclusively in "EdgeR":
	g__Vibrio
	g__Angelakisella
	g__Pseudoalteromonas
	L5f__Desulfovibrionaceae
	g__Alistipes
	g__Helicobacter
	g__A2
	g__ASF356
	g__Mucispirillum
	L5f__Peptococcaceae
	g__Colidextribacter
	g__Ruminococcaceae
	L5f__Lachnospiraceae
	g__Lachnospiraceae_UCG_001
	g__Lactobacillus
