# Supplementary material for: Levofloxacin induces differential effects in the transcriptome between the gut, peripheral and axial joints in the Spondyloarthritis DBA/1 mice: Improvement of intestinal dysbiosis and the overall inflammatory process
Source: PLoS One. 2023 Feb 2;18(2):e0281265. doi: 10.1371/journal.pone.0281265 (PMC9894406; doi:10.1371/journal.pone.0281265)
Supplement: S3 Table — Statistical information obtained in the analysis of the microbiota through sequencing. (XLSX) [file pone.0281265.s004.xlsx]

## Sheet: Galaxy172-(B)_LDA_Effect_Si (2)
Pathway	LDA	Group	LDA adjusted	p value	MetaCYC Annotation	Links
METH_ACETATE_PWY	2.51209	Stool_Levofloxacin	2.07265	0.00394775	MetaCyc Pathway: methanogenesis from acetate	https://biocyc.org/META/NEW-IMAGE?type=PATHWAY&object=METH-ACETATE-PWY&detail-level=2
PWY_7332	2.51035	Stool_Levofloxacin	2.13056	0.00394775	MetaCyc Chimeric Pathway: superpathway of UDP-N-acetylglucosamine-derived O-antigen building blocks biosynthesis	https://biocyc.org/META/NEW-IMAGE?type=PATHWAY&object=PWY-7332
ARGORNPROST_PWY	2.7765	Stool_Levofloxacin	2.22462	0.0163092	ND	https://biocyc.org/META/NEW-IMAGE?type=PATHWAY&object=ARGORNPROST-PWY&detail-level=2
TEICHOICACID_PWY	2.95326	Stool_Levofloxacin	2.33638	0.0104056	MetaCyc Pathway: poly(glycerol phosphate) wall teichoic acid biosynthesis	https://biocyc.org/META/NEW-IMAGE?type=PATHWAY&object=TEICHOICACID-PWY
PWY_5304	3.04086	Stool_Levofloxacin	2.5614	0.0104056	MetaCyc Pathway: superpathway of sulfur oxidation (Acidianus ambivalens)	https://metacyc.org/META/new-image?type=PATHWAY&object=PWY-5304
HISTSYN_PWY	3.93199	Stool_Levofloxacin	2.71603	0.037373	MetaCyc Pathway: L-histidine biosynthesis	https://biocyc.org/META/new-image?object=HISTSYN-PWY
PWY_5177	2.3322	Stool_Control	2.00528	0.0163092	MetaCyc Pathway: glutaryl-CoA degradation	https://metacyc.org/META/NEW-IMAGE?type=PATHWAY&object=PWY-5177
GLYCOLYSIS_TCA_GLYOX_BYPASS	2.5028	Stool_Control	2.02178	0.0104056	MetaCyc Pathway: superpathway of glycolysis, pyruvate dehydrogenase, TCA, and glyoxylate bypass	https://metacyc.org/META/NEW-IMAGE?type=PATHWAY&object=GLYCOLYSIS-TCA-GLYOX-BYPASS
PWY_5971	2.50153	Stool_Control	2.07817	0.0249747	MetaCyc Pathway: palmitate biosynthesis II (type II fatty acid synthase)	https://biocyc.org/META/new-image?object=PWY-5971
PWY_6519	2.50765	Stool_Control	2.08346	0.037373	MetaCyc Pathway: 8-amino-7-oxononanoate biosynthesis I	https://metacyc.org/META/NEW-IMAGE?type=PATHWAY&object=PWY-6519
SO4ASSIM_PWY	2.77375	Stool_Control	2.10489	0.037373	MetaCyc Pathway: assimilatory sulfate reduction I	https://biocyc.org/META/NEW-IMAGE?type=PATHWAY&object=SO4ASSIM-PWY
BIOTIN_BIOSYNTHESIS_PWY	2.57619	Stool_Control	2.15249	0.037373	MetaCyc Pathway: biotin biosynthesis I	https://biocyc.org/META/NEW-IMAGE?type=PATHWAY&object=BIOTIN-BIOSYNTHESIS-PWY
PWY_5022	2.62705	Stool_Control	2.20858	0.00394775	MetaCyc Pathway: 4-aminobutanoate degradation V	https://metacyc.org/META/NEW-IMAGE?type=PATHWAY&object=PWY-5022
FAO_PWY	2.54907	Stool_Control	2.21517	0.0163092	MetaCyc Pathway: fatty acid β-oxidation I (generic)	https://biocyc.org/META/new-image?object=FAO-PWY
PWY0_1415	2.61827	Stool_Control	2.23525	0.037373	MetaCyc Pathway: superpathway of heme b biosynthesis from uroporphyrinogen-III	https://biocyc.org/META/new-image?type=PATHWAY&object=PWY0-1415
LACTOSECAT_PWY	2.58546	Stool_Control	2.24343	0.00388491	MetaCyc Pathway: lactose and galactose degradation I	https://metacyc.org/META/NEW-IMAGE?type=PATHWAY&object=LACTOSECAT-PWY
P163_PWY	2.77454	Stool_Control	2.31917	0.00394775	MetaCyc Pathway: L-lysine fermentation to acetate and butanoate	https://metacyc.org/META/NEW-IMAGE?type=PATHWAY&object=P163-PWY
PWY_6630	2.79702	Stool_Control	2.34792	0.0163092	MetaCyc Pathway: superpathway of L-tyrosine biosynthesis	https://biocyc.org/META/NEW-IMAGE?type=PATHWAY&object=PWY-6630
PWY_6628	2.79827	Stool_Control	2.3492	0.0163092	MetaCyc Pathway: superpathway of L-phenylalanine biosynthesis	https://biocyc.org/META/NEW-IMAGE?type=PATHWAY&object=PWY-6628
SULFATE_CYS_PWY	3.08118	Stool_Control	2.39367	0.0249747	MetaCyc Pathway: superpathway of sulfate assimilation and cysteine biosynthesis	https://biocyc.org/META/NEW-IMAGE?type=PATHWAY&object=SULFATE-CYS-PWY&detail-level=2
PWY_5920	2.70931	Stool_Control	2.40586	0.0104056	MetaCyc Pathway: superpathway of heme b biosynthesis from glycine	https://biocyc.org/META/NEW-IMAGE?type=PATHWAY&object=PWY-5920&detail-level=2
FUC_RHAMCAT_PWY	2.84699	Stool_Control	2.46756	0.00394775	MetaCyc Pathway: superpathway of fucose and rhamnose degradation	https://biocyc.org/META/NEW-IMAGE?type=PATHWAY&object=FUC-RHAMCAT-PWY
CENTFERM_PWY	2.8193	Stool_Control	2.48205	0.0163092	MetaCyc Pathway: pyruvate fermentation to butanoate	https://biocyc.org/META/NEW-IMAGE?type=PATHWAY&object=CENTFERM-PWY
PWY0_781	3.59041	Stool_Control	2.48549	0.037373	MetaCyc Pathway: aspartate superpathway	https://metacyc.org/META/NEW-IMAGE?type=PATHWAY&object=PWY0-781
PWY_6590	2.91422	Stool_Control	2.57707	0.0163092	MetaCyc Pathway: superpathway of Clostridium acetobutylicum acidogenic fermentation	https://biocyc.org/META/new-image?type=PATHWAY&object=PWY-6590&detail-level=2&ENZORG=ALL
P164_PWY	2.98675	Stool_Control	2.66689	0.002093	MetaCyc Pathway: purine nucleobases degradation I (anaerobic)	https://biocyc.org/META/NEW-IMAGE?type=PATHWAY&object=P164-PWY&detail-level=2
PWY_5659	3.81982	Stool_Control	2.7737	0.037373	MetaCyc Pathway: GDP-mannose biosynthesis	https://metacyc.org/META/new-image?type=PATHWAY&object=PWY-5659
PWY_7003	3.13292	Stool_Control	2.78936	0.00394775	MetaCyc Pathway: glycerol degradation to butanol	https://biocyc.org/META/NEW-IMAGE?type=PATHWAY&object=PWY-7003
PWY_3781	3.25122	Stool_Control	2.85954	0.037373	MetaCyc Pathway: aerobic respiration I (cytochrome c)	https://metacyc.org/META/new-image?type=PATHWAY&object=PWY-3781
PWY0_1261	3.19874	Stool_Control	2.88236	0.0163092	MetaCyc Pathway: anhydromuropeptides recycling I	https://biocyc.org/META/NEW-IMAGE?type=PATHWAY&object=PWY0-1261
PWY_7234	3.2922	Stool_Control	2.97862	0.00394775	MetaCyc Pathway: inosine-5'-phosphate biosynthesis III	https://biocyc.org/META/NEW-IMAGE?type=PATHWAY&object=PWY-7234
PRPP_PWY	3.51572	Stool_Control	3.14661	0.00394775	MetaCyc Pathway: superpathway of histidine, purine, and pyrimidine biosynthesis	https://biocyc.org/META/NEW-IMAGE?type=PATHWAY&object=PRPP-PWY&detail-level=2
